# Supplementary material for: Community assembly in Lake Tanganyika cichlid fish: quantifying the contributions of both niche‐based and neutral processes
Source: Ecol Evol. 2017 Jan 22;7(4):1057–67. doi: 10.1002/ece3.2689 (PMC5306054; doi:10.1002/ece3.2689)
Supplement: Supplementary file 1 [file ECE3-7-1057-s001.xlsx]

## Sheet: Sheet1
Table S1. Summary statistics for all 36 recorded transects.
ST = stochasticity, HF = habitat filtering, LS = limiting similarity. Site numbers correspond to the numbers in Figure 2
		Habitat specifics			Diversity		STEPCAM mean estimates (r=3)
Site	Transect	Depth (m)	Sand cover (%)	Habitat Complexity	Species richness	Abundance	ST	HF	LS
1	1	13.75	13.37	1.55	17	68	0.807083	0	0.192917
	2	13.85	54.4	1.33	16	109	0.680677	0.0116465	0.307677
	3	12.95	6.98	1.46	24	88	0.886107	0.0171467	0.0967467
2	4	15.1	19.73	1.15	21	38	0.91175	0	0.08825
	5	14.4	38.06	1.47	21	40	0.961917	0	0.0380833
	6	12.85	75.41	1.61	16	38	0.786576	0.0135354	0.199889
3	7	10.95	7.77	1.34	26	171	0.885971	0	0.114029
	8	9.8	4.84	1.27	25	223	0.980292	0	0.0197083
	9	8.15	14.41	1.31	26	156	0.898159	0	0.101841
4	10	11.15	0	1.7	28	295	0.871429	0	0.128571
	11	13.6	31.04	1.69	30	142	0.918509	0	0.0814912
	12	10.1	1.79	1.7	21	104	0.496917	0	0.503083
5	13	3.85	14.32	1.43	23	165	0.885936	1.28205e-05	0.114051
	14	4.95	35.14	1.21	23	153	0.903833	0	0.0961667
	15	4.45	20.32	1.45	30	198	0.886807	0	0.113193
6	16	10.7	6.79	1.36	22	191	0.572111	0	0.427889
	17	11.1	8.59	1.42	25	125	0.726569	0	0.273431
	18	10.2	3.76	1.52	27	192	0.801	0	0.199
7	19	7.65	90.05	1.02	12	90	0.778171	0.148288	0.0735405
	20	6.65	75.78	0.99	15	104	0.606382	0.238794	0.154824
	21	7.05	66.1	1.03	17	185	0.764042	0.174521	0.0614375
8	22	15.45	49.15	1.18	19	134	0.920378	0.0118222	0.0678
	23	14.35	49.75	1.2	23	159	0.858615	0	0.141385
	24	14.9	94.62	0.97	14	64	0.889343	0	0.110657
9	25	3.4	6.51	1.34	29	170	0.849783	0	0.150217
	26	2.15	12.79	1.19	20	125	0.161276	0.38408	0.454644
	27	2.4	1.79	1.26	22	111	0.882728	1.23457e-05	0.117259
10	28	5.15	30.86	1.32	17	109	0.915594	0	0.0844063
	29	5.85	15.06	1.19	25	180	0.812417	0	0.187583
	30	5.75	17.22	1.2	20	184	0.926103	1.14943e-05	0.0738851
11	31	2.8	0.55	1.37	18	126	0.84728	0	0.15272
	32	2.75	1.8	1.23	20	125	0.886874	0	0.113126
	33	2.3	10.94	1.37	25	201	0.815097	0	0.184903
12	34	2	18.43	1.3	24	195	0.857507	0	0.142493
	35	1.55	24.79	1.33	21	124	0.884702	0.000452381	0.114845
	36	1.55	35.27	1.07	16	125	0.61902	0.288111	0.0928687
	mean	8.21	26.62	1.32	22	139	0.80936	0.0357898	0.15485
