# Supplementary material for: Community assembly in Lake Tanganyika cichlid fish: quantifying the contributions of both niche‐based and neutral processes
Source: Ecol Evol. 2017 Jan 22;7(4):1057–67. doi: 10.1002/ece3.2689 (PMC5306054; doi:10.1002/ece3.2689)
Supplement: Supplementary file 2 [file ECE3-7-1057-s002.xlsx]

## Sheet: Sheet4
Table S2. Community level weighted means for all 36 recorded transects.
SL = Standard Length, TL = Total Length, W = Weight, LPJ = Lower Pharyngeal Jaw, PCA = Principal Component Axis. Site numbers correspond to the numbers in Figure 2.
		Community-level Weighted Means (CWM)
Site	Transect	SL (cm)	TL (cm)	W (g)	d15n	d13c	LPJ height (cm)	LPJ width (cm)	Gut length (cm)	LPJ PCA 1	LPJ PCA 2	LPJ PCA 3	Body PCA 1	Body PCA 2	Body PCA 3
1	1	67.7057	83.5949	11.4313	6.29312	-18.3641	1.99955	0.0105678	378.346	-1.271	-1.42529	-0.601179	-0.584404	0.0812893	0.0499793
	2	62.9695	78.8196	8.18077	6.14182	-19.099	1.86765	0.00964901	334.784	-1.49656	-2.36683	-1.12169	-0.846839	0.413956	1.15626
	3	74.1928	91.8867	14.6965	6.12959	-18.2992	1.90214	0.0304229	417.142	-1.50896	-0.752386	0.0573526	-1.11635	0.104343	-0.202064
2	4	74.8919	91.751	15.5587	6.23669	-17.5389	2.21775	0.0136576	422.008	-0.471818	-0.924683	-0.748168	-0.100404	-0.85771	0.448251
	5	76.4159	94.8814	15.2069	6.23183	-17.5607	2.09281	0.0110181	381.702	-0.414845	-0.278677	-0.111842	0.243738	-0.967287	0.0710492
	6	83.4821	102.473	20.3146	5.9361	-17.4825	2.58972	0.0214229	384.371	-1.02723	-0.0190069	-0.806311	0.185962	-1.37272	0.646233
3	7	72.4782	89.4721	13.4071	6.1609	-17.4536	1.91625	0.0156669	299.333	1.09205	-0.5546	-0.176629	-0.397092	0.0105049	1.24849
	8	62.1558	80.662	8.37786	6.26712	-19.3899	1.68815	0.00599734	281.375	1.75764	-1.57985	0.456684	-0.771118	-0.0414675	1.26455
	9	69.4992	85.4649	12.2832	6.0288	-17.0722	2.06909	0.0101965	362.124	0.895092	-1.15501	-0.70241	-0.437192	-0.798806	1.24189
4	10	81.0874	101.75	13.4678	6.22292	-19.9909	1.388	0.0117578	231.392	-2.24051	0.576671	1.29474	2.7678	0.230317	-1.26636
	11	82.4474	103.346	17.8022	6.09751	-18.3117	1.99186	0.019572	310.744	-0.420519	0.414498	0.0451615	1.03127	-0.685541	-0.0441001
	12	73.1841	92.0532	13.8491	6.26869	-18.1369	2.02578	0.0161915	419.27	-1.34071	-0.478416	0.0351996	-0.625744	0.319947	-0.547645
5	13	71.1446	88.5271	12.5335	6.09389	-15.8664	2.00942	0.00882118	374.018	1.84509	-0.596911	-0.260582	-0.886938	-1.15034	0.452139
	14	70.0549	86.7883	11.188	6.12269	-17.5546	2.00126	0.0105737	307.254	-0.0572746	-1.27557	-0.893707	0.22982	-0.576886	1.35423
	15	76.1307	95.1158	16.1231	5.79942	-16.1911	2.14071	0.013082	385.272	1.76202	0.699694	-0.112952	-1.14041	-1.19087	0.137877
6	16	62.5773	79.9534	9.22749	6.16039	-18.5628	1.8785	0.0118027	406.845	0.594527	-1.26778	-0.116743	-1.36098	-0.188405	0.539284
	17	70.7065	88.138	12.292	6.23022	-17.5303	2.05591	0.0187076	432.316	0.218596	-0.869501	-0.496052	-0.570895	-0.602426	0.306129
	18	66.8552	84.0329	11.5605	5.83893	-18.2752	1.99529	0.0129033	408.475	-0.302968	-1.04392	-0.779965	-1.39027	-0.459005	0.857552
7	19	83.2069	102.941	14.5585	6.3114	-18.2811	2.19508	0.0166591	139.63	-1.54547	-1.67343	-1.13813	3.44501	-1.02854	2.05817
	20	86.0018	106.791	15.5163	6.40148	-18.3624	2.33874	0.0187267	132.069	-2.00104	-1.80687	-1.20427	4.07108	-1.21939	1.8751
	21	83.9279	103.897	16.4914	6.07813	-17.846	2.32759	0.0172466	195.928	-0.94124	-0.783483	-0.783395	2.66846	-1.45673	1.60156
8	22	70.3096	87.5165	10.8996	6.21217	-18.8951	1.89073	0.0138339	232.621	-1.54613	-2.22835	-1.28112	0.718665	0.139688	1.61109
	23	67.0243	84.2559	10.5211	6.14195	-18.7666	1.98327	0.0110302	338.458	-0.449373	-1.44584	-0.604055	-0.474694	-0.34396	0.880288
	24	86.1554	107.202	16.1212	6.59795	-17.9214	2.38814	0.019579	154.268	-1.87022	-1.83981	-1.2314	3.99244	-1.36697	1.76209
9	25	73.8456	90.6468	15.5202	5.91256	-15.3777	1.9064	0.0106783	276.979	2.66906	-0.368613	-0.165267	-1.16334	-1.04121	1.62111
	26	70.5524	86.7676	13.4714	5.59571	-14.4186	1.79853	0.00880011	251.181	3.9	-0.49015	-0.26522	-1.30672	-1.19555	2.39969
	27	69.9663	85.9281	12.4385	5.86098	-15.5097	1.8058	0.00900171	211.432	3.97652	-0.795062	-0.354019	-0.812298	-0.909644	2.16428
10	28	73.0185	90.2805	11.8672	5.95954	-16.5895	1.89737	0.0100816	205.942	1.92344	-1.19972	-0.495254	1.22458	-0.857289	2.45034
	29	70.5967	87.595	12.7023	5.8427	-16.5471	1.89276	0.00883402	312.581	2.33396	-0.240533	-0.0525864	-0.87436	-1.04589	1.37999
	30	67.9663	85.5908	10.5799	5.88843	-17.474	1.68514	0.00731467	223.483	3.43582	-0.747527	0.227288	-0.0846767	-0.603841	2.03508
11	31	71.0023	87.754	13.9298	5.74681	-13.9564	1.91627	0.00947753	310.952	3.7603	-0.473959	-0.344922	-1.92205	-1.65832	1.18283
	32	69.1817	85.228	12.7343	5.82192	-14.5635	1.97002	0.00923813	325.917	2.99611	-0.603413	-0.666933	-1.78765	-1.57678	1.15153
	33	70.1783	86.2454	13.1337	5.76688	-14.9489	1.99228	0.0100281	311.954	2.16334	-0.574318	-0.548805	-1.46922	-1.38696	1.17167
12	34	70.5106	87.2759	12.0504	5.85529	-15.5117	1.81945	0.00789255	230.623	3.51503	-0.376086	-0.323573	-0.688901	-1.05643	1.54905
	35	70.3667	86.7233	12.5532	5.87622	-15.8424	1.82651	0.00855479	223.807	3.61738	-0.692693	-0.256988	-0.509185	-0.606542	2.37787
	36	73.4709	90.4764	13.0104	5.87668	-16.2422	1.95515	0.0107966	184.479	2.44448	-1.0459	-0.869505	0.569942	-0.747111	2.41434
	mean	#REF!	#REF!	#REF!	6.05576	-17.2148	1.98386	0.0127718	299.974	0.722071	-0.841204	-0.427701	-0.0048043	-0.713682	1.09444
