# Supplementary material for: Community assembly in Lake Tanganyika cichlid fish: quantifying the contributions of both niche‐based and neutral processes
Source: Ecol Evol. 2017 Jan 22;7(4):1057–67. doi: 10.1002/ece3.2689 (PMC5306054; doi:10.1002/ece3.2689)
Supplement: Supplementary file 3 [file ECE3-7-1057-s003.xlsx]

## Sheet: Sheet1
Table S3. Average number of individuals per transect, per species, averaged over 2 SCUBA divers traversing the transect twice. Only non-zero recordings are shown. Transect number corresponds to the transect numbers in table 1 in the main text
		Transect
Species	Sum	1-1	1-2	1-3	2-1	2-2	2-3	3-1	3-2	3-3	4-1	4-2	4-3	5-1	5-2	5-3	6-1	6-2	6-3	7-1	7-2	7-3	8-1	8-2	8-3	9-1	9-2	9-3	10-1	10-2	10-3	11-1	11-2	11-3	12-1	12-2	12-3
Altolamprologus compressiceps	26.5	0.5		1				3		1	1	2	2	1.5		2	0.5	1.5	0.5					2.5		3.5	0.5	1		0.5		0.5			1.5
Altolamprologus fasciatus	74			1		1		1.5	2	2		1		8		6.5										8.5	4	1	1	6	3	2.5	3.5	7	7	4	3.5
Asprotilapia leptura	9.5										6	0.5	3
Aulonocranus dewindti	2																									2
Callochromis macrops	10.5										2.5	1.5	5			1.5
Chalinochromis brichardi	70.5		0.5	2	0.5	0.5		5.5	0.5	1.5	5.5	1.5	1	6	0.5	2	1.5	2.5	2.5				1.5	0.5		3.5	5.5	4		2.5	1.5	8	2	3.5	3.5		0.5
Ctenochromis horei	7.5													0.5												2	1.5	0.5								1.5	1.5
Cyatopharynx furcifer	86					0.5		3		1	20	12.5	7	3.5	2	13.5	2.5	5.5	6											1			1.5		5.5	1
Cyprichromis leptosoma	252.5	5	0.5	10.5	2	2.5	1	3			189	18	20.5			0.5
Enantiopus melanogenys	1																				1
Eretmodus cyanostictus	222								0.5					3	2	7										19	22.5	10.5	11.5	13.5	11.5	23.5	24	36	20.5	7	10
Gnathochromis pfefferi	85					0.5		2	2.5	1	1.5	4.5		0.5	4.5	2		1	1	6	5	16	3	3	2	6	1.5	1	2.5	5	1.5	2.5	3.5	3.5	1.5	0.5
Grammatotria lemairii	0.5						0.5
Haplotaxodon microlepis	3.5								1			1			1				0.5
Interochromis loocki	294.5	7	6.5	7	5	4.5	7	19.5	11.5	15	12	9.5		7	12.5	19	17.5	10.5	23	4.5	4.5	18.5	9	16	2	1			4.5	18.5	17.5	0.5		1.5	1.5	1
Julidochromis ornatus	115.5	5		4	3	0.5		7	0.5	10.5	2.5	5	2	8.5	4.5	2.5	11	9	3.5			1	0.5	2		5.5	0.5	3	2.5	1.5	4.5	2	3.5	2.5	5	2.5
Lamprologus callipterus	52.5				2	1.5	1.5	4.5	3.5	2	2	4			2.5	0.5			0.5	8	2	5	3		2	0.5		1.5		4.5	1.5
Lepidiolamprologus attenuatus	47.5	2.5	1	2	1		1	2.5	1	5	1.5		4	1	1	0.5	0.5	2	0.5				3.5	2	1.5	2.5	0.5	0.5		2.5	1.5	1.5	0.5	4
Lepidiolamprologus elongatus	45.5		1	0.5		1		3	0.5	1	0.5	1.5			2		0.5	2.5	3	5.5	10	5.5	4	1	2.5
Lepidiolamprologus lemairi	34.5	4.5	4	4	1	1	0.5	6	2.5	2							0.5	1	2.5		1.5	0.5					0.5		1.5					1
Limnotilapia dardenni	28									0.5	1.5	5.5				1.5			0.5			7		2		2.5		0.5									6.5
Lobochilotes labiatus	47	1.5			1		1.5	3.5	1.5	2.5	2	3.5		0.5		4		0.5			0.5		1	2	1	2.5	1	1.5	1	0.5		1.5	3	6	1	1.5	1
Neolamprologus caudopunctatus	120.5	5	18.5	0.5	0.5			0.5	0.5	5					10.5	2.5	7	0.5	24.5	2.5	1.5	1	23	13.5										1.5			2
Neolamprologus cylindricus	11			2	0.5		0.5				1	4	0.5	1		1		0.5
Neolamprologus furcifer	20.5	0.5		1	0.5	1					2.5	4	0.5	0.5		0.5	3.5	3.5	1				0.5	0.5									0.5
Neolamprologus modestus	25.5				0.5				0.5						0.5					0.5		0.5							1.5		4		0.5	4	2.5	2	8.5
Neolamprologus prochilus	1																									1
Neolamprologus pulcher	307		17.5						105.5	2							49.5		28				9	34					0.5	17.5	43.5
Neolamprologus savoryi	205.5	9.5	11	8	2	2.5	2.5	26.5	23	3.5	0.5	3.5	16.5		14.5	0.5	30	9.5	16				14	9	1					2
Neolamprologus tetracanthus	169		11	1.5	3	2.5	2	11.5	2	5		4.5		11	8	15		2.5		12	9.5	14	9	14	4	2		0.5	4	5	2			4.5	3	3	3
Ophthalmotilapia nasuta	39.5			9				4.5			6.5	3	3.5	0.5			4.5	6	1.5									0.5
Ophthalmotilapia ventralis	85	1.5				1				2	1	0.5	1	22	1	20.5	0.5	1	1.5							3.5				3	2	10	1.5	5	6	0.5
Paracyprichromis brieni	1			1
Perissodus microlepis	116		1	1.5	2	2	1	4.5		2.5	3.5	8	1	2.5	8	2.5	6	8	8	2.5	3	3.5	9	2.5	7	6.5	0.5		3	6.5	4.5	0.5	1	1.5	2	0.5
Petrochromis ephippium	76.5	0.5		6.5	2.5	3.5	1.5	1.5			10.5	8	6	4		9	5.5	3.5	6					0.5		1.5	0.5					2	2	1		0.5
Petrochromis famula	12.5								1.5							0.5			1.5							3				4.5				1	0.5
Petrochromis fasciolatus	36						2	0.5		0.5	1	0.5	0.5		1.5	0.5					1.5	6.5		0.5		3	0.5	3.5		2	1.5			4	5.5	0.5
Petrochromis polyodon	9.5																									2.5	2	0.5		0.5		1.5	0.5	0.5	0.5	1
Plecodus straeleni	2.5	0.5		1					1
Pseudosimochromis curvifrons	1.5																									0.5	1
Simochromis babaulti	11.5																											0.5							2.5		8.5
Simochromis diagramma	27																									5	1.5	4				2	3	2	3.5	5.5	0.5
Telmatochromis temporalis	610	4	7.5	3	1.5	2	1.5	23.5	19.5	35	1	2.5	2	16	23	14.5	2.5	16	12	7.5	8	20	6	8.5	3.5	26	29	33.5	38	34.5	51.5	2.5	7	18.5	42	48	39
Telmatochromis vittatus	293.5	10	16.5	10	5	3.5	2.5	9	21	17.5	2.5	2	15	15	14	8	28.5	17.5	23.5				9.5	19	1	4		1	1	8	1	4	8	13.5	2	0.5
Tropheus moorii	308	0.5	0.5	3.5	0.5	1		14	6	15.5	5.5	4.5	5.5	18.5	8	18.5	7	3	9	2.5	1	5.5	0.5	2	2	21.5	22	9	5	14.5	9	15	11	25.5	15.5	17	8.5
Variabilichromis moorii	388			1.5				2.5	5.5	8	1.5	0.5	5.5	24.5	7	22	6	6.5	7							25.5	24.5	26.5	3.5	18	9.5	39.5	39	35.5	45.5	16.5	6.5
Xenotilapia boulengeri	288.5		6		1.5	2	6	2.5	8.5	3.5	1	10.5	1		16	1	1.5	2	6.5	30	39	54.5	22.5	11.5	25	0.5			15.5	2	5			1.5	0.5		11.5
Xenotilapia flavipinnis	51																			8.5	15.5	15.5		2.5	9
Xenotilapia spilopterus	192.5	9.5	5.5	4	1.5	5		4	1	10	3	9.5		5.5	8	12.5	4	8	1			6.5	5	8.5		1	2	5	9.5	6	6.5		5	15	14.5	7.5	8.5
Total	4926	67.5	108.5	86	37	39.5	32.5	169	223	155	288.5	137	103	161	152.5	192	190.5	124	191	90	103.5	181	133.5	157.5	63.5	166	121.5	109.5	106	180	182.5	119.5	120.5	199.5	193	122	119.5
